# Supplementary material for: 1-[3-(2-Nitro­phen­yl)-5-phenyl-2-pyrazolin-1-yl]ethanone
Source: Acta Crystallogr Sect E Struct Rep Online. 2010 Jun 5;66(Pt 7):o1587. doi: 10.1107/S1600536810020611 (PMC3006741; doi:10.1107/S1600536810020611)
Supplement: Supplementary file 2 [file e-66-o1587-Isup2.hkl]

# 
# h,k,l, Fc-squared, Fo-squared, sigma(Fo-squared) and status flag 
# 
data_I
_shelx_title ' wf09212 in Cc' 
_shelx_refln_list_code          4 
_shelx_F_calc_maximum      176.35 
_exptl_crystal_F_000       648.00 
_reflns_d_resolution_high  0.7702 
 
loop_ 
 _symmetry_equiv_pos_as_xyz 
 'x, y, z' 
 'x, -y, z+1/2' 
 'x+1/2, y+1/2, z' 
 'x+1/2, -y+1/2, z+1/2' 
 
_cell_length_a     6.5064 
_cell_length_b    12.3847 
_cell_length_c    18.7523 
_cell_angle_alpha  90.000 
_cell_angle_beta   98.263 
_cell_angle_gamma  90.000 
 
_shelx_F_squared_multiplier     1.000 
 
loop_ 
 _refln_index_h 
 _refln_index_k 
 _refln_index_l 
 _refln_F_squared_calc 
 _refln_F_squared_meas 
 _refln_F_squared_sigma 
 _refln_observed_status 
   2   0   0     2702.62     2474.17     48.09 o 
   4   0   0      725.75      788.01      9.26 o 
   6   0   0      386.18      406.42      6.72 o 
   8   0   0        8.29        4.64      5.50 o 
   1   1   0    10169.08    10165.35     48.64 o 
   3   1   0      125.46      115.02      1.74 o 
   5   1   0      698.82      694.94      6.03 o 
   7   1   0       43.05       51.22      3.34 o 
   0   2   0     2322.26     2438.86     19.12 o 
   2   2   0     2205.77     2167.85     11.99 o 
   4   2   0      959.45      963.82      7.14 o 
   6   2   0       61.19       63.70      3.85 o 
   8   2   0       19.47       10.68      4.96 o 
   1   3   0     5391.91     5450.84     65.98 o 
   3   3   0     2027.86     2170.41     15.50 o 
   5   3   0      259.27      264.25      4.23 o 
   7   3   0       54.09       54.95      3.80 o 
   0   4   0     1858.83     1830.11     18.35 o 
   2   4   0      937.59     1003.32      7.91 o 
   4   4   0      160.59      162.23      3.29 o 
   6   4   0      123.87      131.44      4.07 o 
   8   4   0       73.47       90.77      7.35 o 
   1   5   0      476.91      472.08      7.53 o 
   3   5   0       47.34       48.17      3.67 o 
   5   5   0      505.62      491.39      7.07 o 
   7   5   0       88.84      104.43      4.75 o 
   0   6   0      894.85      825.64     10.38 o 
   2   6   0     2194.89     2138.25     15.65 o 
   4   6   0      720.57      731.72      7.13 o 
   6   6   0       29.73       24.22      3.96 o 
   1   7   0      146.98      140.42      3.86 o 
   3   7   0       90.71       91.16      4.68 o 
   5   7   0       89.63       94.09      6.43 o 
   7   7   0       32.20       26.11      8.04 o 
   0   8   0     1155.59     1110.86     14.19 o 
   2   8   0       79.03       92.41      4.23 o 
   4   8   0      500.20      494.80      7.29 o 
   6   8   0       17.86       22.81      5.58 o 
   1   9   0      442.29      495.56      7.13 o 
   3   9   0      267.23      269.24      6.62 o 
   5   9   0       11.50       13.40      2.97 o 
   0  10   0      373.88      416.65     11.80 o 
   2  10   0       98.83      103.03      4.99 o 
   4  10   0        1.87        3.10      3.67 o 
   6  10   0       94.26      112.21      5.66 o 
   1  11   0        2.77        3.46      4.41 o 
   3  11   0      278.55      294.78      7.46 o 
   5  11   0        1.43        1.03      2.94 o 
   0  12   0        5.73        5.50      5.71 o 
   2  12   0      211.96      212.95      6.43 o 
   4  12   0       26.60       27.19      5.93 o 
   1  13   0       47.34       54.01      5.75 o 
   3  13   0       11.74       11.80      5.01 o 
   0  14   0        2.73        2.23      6.31 o 
   2  14   0      166.78      172.98      8.67 o 
   4  14   0        6.66        3.72      5.13 o 
   1  15   0      112.06      112.50      7.30 o 
   3  15   0        6.06        3.49      6.06 o 
   0  16   0       38.10       14.26     15.69 o 
  -7   1   1        7.82        6.71      2.46 o 
  -5   1   1      555.67      567.53      5.78 o 
  -3   1   1      346.01      331.10      2.74 o 
  -1   1   1     7083.29     7230.58     34.41 o 
   1   1   1     2254.93     2037.80     12.05 o 
   3   1   1     1691.99     1634.94     10.50 o 
   5   1   1      196.85      201.10      4.01 o 
   7   1   1      214.01      217.51      6.22 o 
  -8   2   1        1.81        1.41      4.23 o 
  -6   2   1      225.46      231.82      5.95 o 
  -4   2   1      125.33      123.97      2.25 o 
  -2   2   1     1658.82     1461.00      8.98 o 
   0   2   1     2720.24     2687.02     15.06 o 
   2   2   1      458.59      447.88      3.77 o 
   4   2   1      542.91      513.32      5.93 o 
   6   2   1      735.30      755.29      9.16 o 
   8   2   1        0.27       -0.59      3.79 o 
  -7   3   1       39.73       43.88      3.25 o 
  -5   3   1      242.88      237.94      3.27 o 
  -3   3   1      154.69      162.30      5.03 o 
  -1   3   1    31099.89    32747.15    200.35 o 
   1   3   1    10302.47    10930.68     62.02 o 
   3   3   1      109.13      113.06      2.83 o 
   5   3   1       78.23       74.91      2.24 o 
   7   3   1       10.54        7.83      2.62 o 
  -8   4   1       48.77       51.03      9.50 o 
  -6   4   1      178.80      171.33      4.14 o 
  -4   4   1      395.60      384.16      4.91 o 
  -2   4   1       89.39      105.94      3.21 o 
   0   4   1      481.27      450.06      4.84 o 
   2   4   1     1131.70     1083.81      8.52 o 
   4   4   1       27.70       30.87      2.58 o 
   6   4   1       87.76       86.81      3.48 o 
   8   4   1        6.58        5.44      5.34 o 
  -7   5   1        8.85        8.33      3.70 o 
  -5   5   1      109.76      107.46      3.44 o 
  -3   5   1      105.84      101.27      3.14 o 
  -1   5   1      342.67      358.52      4.59 o 
   1   5   1      860.52      890.90      7.44 o 
   3   5   1      217.79      241.27      4.27 o 
   5   5   1       27.75       32.16      2.29 o 
   7   5   1       16.70       15.72      3.32 o 
  -6   6   1        2.15        3.81      2.04 o 
  -4   6   1      189.12      185.19      3.66 o 
  -2   6   1     1753.48     1673.24     12.56 o 
   0   6   1      513.81      539.15      5.74 o 
   2   6   1      688.52      663.53      7.61 o 
   4   6   1       73.75       64.60      3.47 o 
   6   6   1        0.17        1.88      2.04 o 
  -7   7   1       68.49       90.79      6.54 o 
  -5   7   1       56.53       57.55      3.60 o 
  -3   7   1      512.00      507.30      6.53 o 
  -1   7   1     1022.04     1042.29      9.47 o 
   1   7   1      409.27      449.08      6.48 o 
   3   7   1       21.56       30.39      5.57 o 
   5   7   1      195.94      199.09      4.37 o 
   7   7   1       29.60       31.15      5.28 o 
  -6   8   1       27.36       28.32      4.15 o 
  -4   8   1       73.20       78.75      4.24 o 
  -2   8   1      254.24      271.89      5.63 o 
   0   8   1      362.66      365.14      6.47 o 
   2   8   1      177.26      172.65      4.81 o 
   4   8   1       65.84       75.31      4.36 o 
   6   8   1      111.36       94.18      4.96 o 
  -5   9   1       16.19       17.41      2.89 o 
  -3   9   1      437.82      412.25      7.12 o 
  -1   9   1      158.59      177.18      5.51 o 
   1   9   1       22.05       15.17      4.17 o 
   3   9   1      415.38      398.77      8.08 o 
   5   9   1        7.61        7.84      2.82 o 
  -6  10   1       49.42       50.01      8.68 o 
  -4  10   1       27.37       24.12      4.20 o 
  -2  10   1       15.31       12.40      4.86 o 
   0  10   1       51.01       58.69      4.62 o 
   2  10   1      348.22      364.39      7.42 o 
   4  10   1       90.13       92.48      5.10 o 
   6  10   1       32.48       25.38      8.82 o 
  -5  11   1       34.04       35.68      5.02 o 
  -3  11   1      219.56      240.30      6.88 o 
  -1  11   1       41.41       44.47      4.40 o 
   1  11   1       12.93       15.00      4.42 o 
   3  11   1      164.43      177.71      5.99 o 
   5  11   1       19.46       22.82      3.42 o 
  -4  12   1       68.80       83.89      6.58 o 
  -2  12   1      364.23      395.26      8.61 o 
   0  12   1      118.63      124.28      5.45 o 
   2  12   1       69.84       68.26      5.27 o 
   4  12   1        6.47        4.34      4.53 o 
  -3  13   1       81.93       85.90      5.40 o 
  -1  13   1        6.55        7.49      5.30 o 
   1  13   1       87.81       86.54      6.24 o 
   3  13   1       41.97       42.10      6.18 o 
  -4  14   1       23.54       17.47      5.57 o 
  -2  14   1       78.79       76.44     14.03 o 
   0  14   1       21.74        8.94      6.66 o 
   2  14   1       25.35       24.43      6.58 o 
   4  14   1        1.13       -1.07      5.44 o 
  -3  15   1        1.40        5.43      5.14 o 
  -1  15   1       29.15       22.90      6.52 o 
   1  15   1      103.92      103.94      6.71 o 
   0  16   1        2.57        1.15      5.09 o 
  -8   0   2       41.97       31.49     23.20 o 
  -6   0   2      439.23      439.68      6.45 o 
  -4   0   2      110.16      124.03      3.28 o 
  -2   0   2     5354.89     5440.75     30.43 o 
   2   0   2     1545.59     1370.43     91.17 o 
   4   0   2      221.25      215.12      4.20 o 
   6   0   2      760.00      791.89     14.63 o 
   8   0   2        5.89        3.11      5.83 o 
  -7   1   2      197.38      188.40      4.57 o 
  -5   1   2      156.05      154.66      2.95 o 
  -3   1   2     1285.85     1290.91      7.28 o 
  -1   1   2      169.08      135.23      1.58 o 
   1   1   2     1281.06     1136.48      7.77 o 
   3   1   2      377.54      391.60      4.67 o 
   5   1   2      205.55      198.81      3.60 o 
   7   1   2       38.12       59.46      5.06 o 
  -8   2   2        6.13        5.77      2.76 o 
  -6   2   2      189.01      193.32      4.37 o 
  -4   2   2      146.41      152.48      2.55 o 
  -2   2   2      270.62      241.95      3.01 o 
   0   2   2    10070.56    10503.00     56.95 o 
   2   2   2      128.89      105.53      2.71 o 
   4   2   2      315.46      344.90      4.77 o 
   6   2   2       96.63       99.84      4.07 o 
   8   2   2       24.23       14.79      9.65 o 
  -7   3   2       89.40      103.17      3.81 o 
  -5   3   2       74.49       69.44      2.79 o 
  -3   3   2      196.54      175.37      2.99 o 
  -1   3   2    10738.85    11512.81     63.68 o 
   1   3   2     4409.09     4246.51     60.87 o 
   3   3   2     1676.46     1757.14     12.37 o 
   5   3   2       59.92       56.12      3.02 o 
   7   3   2       24.68       22.01      4.51 o 
  -8   4   2       28.31       28.95      4.09 o 
  -6   4   2        2.60        2.58      1.97 o 
  -4   4   2      179.01      179.33      3.02 o 
  -2   4   2       96.64       98.37      2.72 o 
   0   4   2     2208.49     2205.18     14.39 o 
   2   4   2     1540.91     1537.42     11.27 o 
   4   4   2      239.77      228.90      3.31 o 
   6   4   2       48.04       48.82      3.12 o 
  -7   5   2       30.99       28.65      4.15 o 
  -5   5   2      581.53      572.31      6.44 o 
  -3   5   2      750.90      803.36      7.52 o 
  -1   5   2      626.47      610.14      5.59 o 
   1   5   2     3113.25     3105.01     21.18 o 
   3   5   2      111.31      118.66      3.58 o 
   5   5   2      625.10      609.49      6.89 o 
   7   5   2       36.81       30.01      6.02 o 
  -6   6   2       71.72       65.35      2.86 o 
  -4   6   2      426.79      409.60      5.13 o 
  -2   6   2     3971.28     4028.47     26.75 o 
   0   6   2      826.27      872.85      7.99 o 
   2   6   2      481.39      524.85      6.11 o 
   4   6   2      272.17      274.73      4.77 o 
   6   6   2        4.10        2.37      1.79 o 
  -7   7   2       34.78       33.76     13.14 o 
  -5   7   2       19.56       15.97      2.81 o 
  -3   7   2       92.26       95.58      4.15 o 
  -1   7   2      249.49      247.73      5.70 o 
   1   7   2       86.08       96.03      4.69 o 
   3   7   2       36.33       39.73      5.01 o 
   5   7   2      232.47      207.37      4.36 o 
   7   7   2       13.88       10.61      5.80 o 
  -6   8   2        7.00        7.80      2.72 o 
  -4   8   2      619.35      630.56      8.40 o 
  -2   8   2      110.78      129.12      4.25 o 
   0   8   2      131.10      130.27      4.51 o 
   2   8   2       72.54       79.37      4.71 o 
   4   8   2        3.19        1.10      3.44 o 
   6   8   2       94.32       75.35     23.44 o 
  -5   9   2       17.59       15.14      3.27 o 
  -3   9   2     2063.83     1997.53     16.95 o 
  -1   9   2      143.86      170.36      5.45 o 
   1   9   2       77.98       76.29      4.94 o 
   3   9   2       30.00       33.86      4.70 o 
   5   9   2        8.72       10.82      2.67 o 
  -6  10   2       20.09       31.98      6.29 o 
  -4  10   2       67.31       69.69      4.67 o 
  -2  10   2      143.93      139.36      5.12 o 
   0  10   2      204.64      209.72      6.20 o 
   2  10   2        5.07        8.35      4.04 o 
   4  10   2      108.10      118.15      5.47 o 
   6  10   2       36.40       53.06      7.76 o 
  -5  11   2        1.75        0.33      2.99 o 
  -3  11   2      513.68      553.41      9.64 o 
  -1  11   2       18.92       20.99      5.03 o 
   1  11   2      111.09      114.77      5.10 o 
   3  11   2       67.53       73.70      5.69 o 
   5  11   2        0.55        2.79      2.95 o 
  -4  12   2      179.49      165.56      6.34 o 
  -2  12   2      140.68      154.72      6.40 o 
   0  12   2      102.52      105.12      5.34 o 
   2  12   2       48.28       54.32      5.58 o 
   4  12   2       20.22        6.16      6.24 o 
  -3  13   2        7.52        8.48      4.16 o 
  -1  13   2       19.42       17.52      4.70 o 
   1  13   2      137.99      137.03      6.71 o 
   3  13   2       50.11       62.16      5.49 o 
  -4  14   2        3.28        3.81      4.50 o 
  -2  14   2       69.22       66.24      6.13 o 
   0  14   2       15.39        4.32      5.16 o 
   2  14   2       73.94       69.46      6.41 o 
  -3  15   2       12.26       10.43      4.86 o 
  -1  15   2       98.83      102.13      6.39 o 
   1  15   2       55.32       36.25     13.07 o 
   0  16   2       23.14        8.02      7.77 o 
  -7   1   3       60.92       64.85      3.47 o 
  -5   1   3       27.41       29.49      1.73 o 
  -3   1   3      583.37      570.53      4.11 o 
  -1   1   3      418.62      387.31      2.24 o 
   1   1   3     8584.94     8687.47     56.47 o 
   3   1   3     2151.15     2256.31     22.21 o 
   5   1   3      182.50      180.13      3.17 o 
   7   1   3      105.76      105.78      5.72 o 
  -8   2   3       19.85       22.93      3.61 o 
  -6   2   3      327.55      333.34      5.63 o 
  -4   2   3       74.14       83.29      1.85 o 
  -2   2   3     4651.21     4617.89     44.63 o 
   0   2   3     6871.39     7347.23     40.37 o 
   2   2   3      820.51      834.89      6.96 o 
   4   2   3      995.78      984.34     14.28 o 
   6   2   3      245.61      246.19      4.31 o 
   8   2   3        1.45       -4.40      5.38 o 
  -7   3   3      114.38      123.70      4.10 o 
  -5   3   3      380.21      393.42      4.35 o 
  -3   3   3     1222.40     1263.41      8.33 o 
  -1   3   3     8472.61     8948.35     50.70 o 
   1   3   3       61.77       76.04      3.42 o 
   3   3   3      159.84      150.60      2.23 o 
   5   3   3       93.73       93.80      3.30 o 
   7   3   3       25.83       13.97      5.26 o 
  -8   4   3      100.84      111.01      5.09 o 
  -6   4   3      273.85      290.01      4.22 o 
  -4   4   3      208.89      198.85      3.32 o 
  -2   4   3     5001.31     5288.35     78.45 o 
   0   4   3     1528.60     1435.66     10.21 o 
   2   4   3     3511.26     3662.50     23.84 o 
   4   4   3      159.60      168.17      3.02 o 
   6   4   3       32.99       28.09      2.79 o 
  -7   5   3        3.53        2.79      2.09 o 
  -5   5   3      467.51      455.85      5.31 o 
  -3   5   3      137.94      138.88      2.78 o 
  -1   5   3      501.66      471.98      4.98 o 
   1   5   3      292.59      289.13      4.96 o 
   3   5   3       61.99       56.12      3.67 o 
   5   5   3      199.08      208.27      5.08 o 
   7   5   3        5.66        7.33      3.07 o 
  -6   6   3       18.38       11.45      2.57 o 
  -4   6   3      272.10      247.01      4.15 o 
  -2   6   3     2768.73     2908.49     19.98 o 
   0   6   3      372.69      432.89      5.37 o 
   2   6   3       94.61       77.18      3.41 o 
   4   6   3       77.17       78.41      2.84 o 
   6   6   3       70.05       59.81      4.13 o 
  -7   7   3       70.41       79.27      3.41 o 
  -5   7   3        1.09        3.55      2.53 o 
  -3   7   3      470.98      512.09      7.06 o 
  -1   7   3     1276.20     1367.49     11.16 o 
   1   7   3      360.65      361.70      5.75 o 
   3   7   3      399.43      384.96      6.38 o 
   5   7   3      160.18      172.79      4.55 o 
   7   7   3        0.83       -2.80      6.28 o 
  -6   8   3       25.85       19.72      7.16 o 
  -4   8   3      437.78      445.29      5.87 o 
  -2   8   3       50.26       42.36      4.56 o 
   0   8   3       65.74       67.67      3.71 o 
   2   8   3       46.06       42.97      3.99 o 
   4   8   3      276.36      249.45      6.00 o 
   6   8   3        2.06       -0.17      4.34 o 
  -7   9   3        4.17        1.42      6.11 o 
  -5   9   3       99.05      101.78      3.94 o 
  -3   9   3     1746.10     1792.26     17.27 o 
  -1   9   3      147.15      139.85      5.60 o 
   1   9   3      136.29      149.77      5.40 o 
   3   9   3      233.27      239.62      7.00 o 
   5   9   3      105.19      109.86      3.64 o 
  -6  10   3        9.33        7.75      4.20 o 
  -4  10   3      282.32      291.26      6.29 o 
  -2  10   3      273.52      285.20      6.95 o 
   0  10   3      302.84      319.86      7.00 o 
   2  10   3      352.94      368.42      7.00 o 
   4  10   3       61.18       61.81      5.70 o 
   6  10   3       13.53        6.04      5.95 o 
  -5  11   3       19.56       23.06      4.12 o 
  -3  11   3      191.81      200.10      5.99 o 
  -1  11   3        3.95        2.17      3.59 o 
   1  11   3      110.91      113.38      5.15 o 
   3  11   3      193.81      198.13      6.83 o 
   5  11   3       23.74       14.15      5.58 o 
  -4  12   3      109.19       96.59      5.55 o 
  -2  12   3      251.89      266.89      7.14 o 
   0  12   3       57.75       58.94      5.23 o 
   2  12   3      244.99      250.59      6.93 o 
   4  12   3        3.88        1.38      4.87 o 
  -3  13   3       31.60       27.18      5.06 o 
  -1  13   3       32.42       36.62      4.89 o 
   1  13   3       14.60       11.46      5.75 o 
   3  13   3       88.57       93.00      5.94 o 
  -4  14   3        6.07        3.12      4.07 o 
  -2  14   3       47.74       48.07      5.71 o 
   0  14   3        0.61       -0.61      4.51 o 
   2  14   3       67.39       72.14      7.12 o 
  -1  15   3        4.20       -0.22      4.82 o 
   1  15   3       78.64       77.37      6.43 o 
  -8   0   4        5.53        5.94      3.62 o 
  -6   0   4      431.02      446.63      7.78 o 
  -4   0   4      952.68      891.78     11.73 o 
  -2   0   4     2127.77     1970.97     12.08 o 
   0   0   4      160.18      149.59      2.17 o 
   2   0   4     1283.71     1391.25     14.30 o 
   4   0   4     1835.98     1849.47     19.53 o 
   6   0   4      365.27      378.34      9.86 o 
   8   0   4        2.26        5.03      6.56 o 
  -7   1   4      128.84      137.69      4.90 o 
  -5   1   4        2.16        3.77      1.53 o 
  -3   1   4     2441.64     2395.50     12.27 o 
  -1   1   4    10480.00    10950.40     50.58 o 
   1   1   4      396.27      398.88      3.73 o 
   3   1   4      640.89      668.15      9.44 o 
   5   1   4      303.69      317.49      6.01 o 
   7   1   4       38.43       36.74      7.72 o 
  -8   2   4       14.24       15.25      3.18 o 
  -6   2   4      327.13      335.31      4.62 o 
  -4   2   4      146.55      135.80      2.16 o 
  -2   2   4      757.02      766.31      5.12 o 
   0   2   4    14783.00    15288.45     84.40 o 
   2   2   4     2670.97     2629.39     19.92 o 
   4   2   4      140.97      134.55      7.01 o 
   6   2   4      116.86      108.60      2.86 o 
  -7   3   4       46.94       47.59      3.55 o 
  -5   3   4      311.31      307.14      3.65 o 
  -3   3   4      275.16      282.55      3.19 o 
  -1   3   4      309.22      306.20      3.46 o 
   1   3   4      961.77      936.23      7.39 o 
   3   3   4       38.08       40.74      1.03 o 
   5   3   4      167.53      175.89      4.01 o 
   7   3   4      105.84      117.38      7.44 o 
  -8   4   4       27.08       27.36      6.10 o 
  -6   4   4       10.69       10.50      2.45 o 
  -4   4   4       40.09       34.16      2.11 o 
  -2   4   4      208.81      215.17      4.42 o 
   0   4   4       42.53       33.66      2.06 o 
   2   4   4     1335.92     1303.73     10.65 o 
   4   4   4      320.21      337.67      3.69 o 
   6   4   4        9.72        8.30      3.16 o 
  -7   5   4      172.71      173.25      4.11 o 
  -5   5   4      263.72      261.26      4.11 o 
  -3   5   4     1025.32      967.70      7.42 o 
  -1   5   4     1109.23     1036.39      8.06 o 
   1   5   4     1128.89     1047.72      8.60 o 
   3   5   4      189.50      215.23      5.22 o 
   5   5   4      297.74      283.29      9.06 o 
   7   5   4        2.73        0.59      2.50 o 
  -6   6   4       33.80       39.86      5.10 o 
  -4   6   4      322.40      334.54      4.30 o 
  -2   6   4     1170.80     1176.06      9.25 o 
   0   6   4      560.82      512.67      5.87 o 
   2   6   4      397.30      396.55      6.51 o 
   4   6   4       51.64       44.61      2.21 o 
   6   6   4       14.36       18.40      6.44 o 
  -7   7   4        3.72        1.49      2.40 o 
  -5   7   4      112.44      111.18      3.41 o 
  -3   7   4      674.98      681.73      7.14 o 
  -1   7   4      431.70      456.61      5.89 o 
   1   7   4     1705.31     1769.59     14.15 o 
   3   7   4       88.74       81.96      4.46 o 
   5   7   4        4.59        3.61      2.33 o 
   7   7   4       15.56       17.40      7.58 o 
  -6   8   4        0.07       -0.93      3.28 o 
  -4   8   4       19.07       16.70      2.81 o 
  -2   8   4      110.95      103.96      4.35 o 
   0   8   4      222.13      225.43      5.21 o 
   2   8   4      135.56      122.21      5.07 o 
   4   8   4      384.37      371.21      7.65 o 
   6   8   4        2.31        0.13      4.37 o 
  -5   9   4       27.43       21.94      4.05 o 
  -3   9   4      300.77      296.39      6.24 o 
  -1   9   4       35.99       41.70      3.75 o 
   1   9   4      232.09      251.95      6.09 o 
   3   9   4      463.70      481.65      8.19 o 
   5   9   4       24.14       19.85      4.93 o 
  -6  10   4       10.47        6.07      3.76 o 
  -4  10   4       11.69        8.84      3.23 o 
  -2  10   4      146.79      160.48      4.92 o 
   0  10   4        9.57        8.29      4.33 o 
   2  10   4       27.16       26.81      5.30 o 
   4  10   4      297.73      303.47      7.25 o 
   6  10   4        0.98       -2.08      5.68 o 
  -5  11   4        3.43        4.36      3.08 o 
  -3  11   4      124.27      120.08      4.78 o 
  -1  11   4       50.99       53.81      4.26 o 
   1  11   4      189.35      199.35      6.68 o 
   3  11   4      138.39      139.53      6.50 o 
   5  11   4        1.22        1.04      2.75 o 
  -4  12   4      235.36      217.07      6.36 o 
  -2  12   4       24.47       29.55      5.09 o 
   0  12   4       27.24       26.58      5.55 o 
   2  12   4       27.44       26.68      5.28 o 
   4  12   4       52.13       19.46     12.64 o 
  -3  13   4       67.12       70.66      4.81 o 
  -1  13   4       19.74       12.86      5.57 o 
   1  13   4       43.69       42.81      9.87 o 
   3  13   4       44.20       42.83      9.50 o 
  -4  14   4       34.63       33.19      4.66 o 
  -2  14   4       35.90       33.51      4.83 o 
   0  14   4        2.74        2.36      5.08 o 
   2  14   4        4.32        6.40      5.26 o 
  -1  15   4       11.31        3.95      4.98 o 
   1  15   4        5.93        1.63      4.84 o 
  -7   1   5      291.46      298.79      4.83 o 
  -5   1   5      155.59      154.80      2.79 o 
  -3   1   5      883.86      883.39      5.04 o 
  -1   1   5     2127.06     1921.21     10.06 o 
   1   1   5     3003.18     2878.40     42.29 o 
   3   1   5      785.19      894.07     12.50 o 
   5   1   5       17.79       12.47      1.65 o 
   7   1   5       26.77       11.68      7.32 o 
  -8   2   5       15.45       14.74      3.24 o 
  -6   2   5     1033.75     1052.71      8.93 o 
  -4   2   5      100.76      102.37      1.95 o 
  -2   2   5      577.99      581.07      5.58 o 
   0   2   5     2702.61     2422.84     13.07 o 
   2   2   5     1005.35     1029.28     10.13 o 
   4   2   5      207.50      217.48      6.98 o 
   6   2   5        7.37        6.96      2.02 o 
  -7   3   5       81.09       83.97      3.68 o 
  -5   3   5      721.55      731.85      5.95 o 
  -3   3   5      221.68      200.56      2.95 o 
  -1   3   5     7045.99     7506.79    102.74 o 
   1   3   5     1391.05     1263.28      9.83 o 
   3   3   5      162.66      163.30     10.86 o 
   5   3   5       66.58       65.87      4.11 o 
   7   3   5        2.29        0.36      4.91 o 
  -8   4   5       56.77       68.80      3.96 o 
  -6   4   5       17.18       16.37      2.15 o 
  -4   4   5       75.58       79.65      2.99 o 
  -2   4   5     6237.49     6881.09     99.51 o 
   0   4   5     1392.95     1290.43      9.12 o 
   2   4   5      730.91      739.62      7.52 o 
   4   4   5      296.61      292.27      8.21 o 
   6   4   5        7.12        3.34      2.94 o 
  -7   5   5        0.06        1.04      2.40 o 
  -5   5   5      144.69      136.75      3.07 o 
  -3   5   5      113.84       98.15      2.52 o 
  -1   5   5     1294.93     1356.79      9.56 o 
   1   5   5      293.88      286.62      4.52 o 
   3   5   5       80.24       82.98      4.79 o 
   5   5   5      272.61      245.20     10.39 o 
   7   5   5        0.12        1.30      4.83 o 
  -6   6   5       47.37       47.35      2.71 o 
  -4   6   5      503.11      503.31      5.53 o 
  -2   6   5     1362.89     1401.53     10.67 o 
   0   6   5      259.73      251.53      4.18 o 
   2   6   5      126.31      123.88      4.23 o 
   4   6   5      151.63      152.87      3.31 o 
   6   6   5        0.28        0.03      4.61 o 
  -7   7   5       16.60        4.55      3.13 o 
  -5   7   5      103.10      103.22      3.69 o 
  -3   7   5      174.62      185.19      4.23 o 
  -1   7   5      687.38      678.22      7.56 o 
   1   7   5      574.02      560.11      7.15 o 
   3   7   5      230.72      226.56      6.13 o 
   5   7   5       33.44        6.85      8.26 o 
   7   7   5       19.09       20.38      8.02 o 
  -6   8   5        2.66        2.25      2.49 o 
  -4   8   5      110.79      114.75      4.23 o 
  -2   8   5      389.85      372.46      5.69 o 
   0   8   5      330.96      339.10      5.53 o 
   2   8   5      192.49      179.26      6.21 o 
   4   8   5      137.74      130.08      5.96 o 
   6   8   5        2.39        0.61      7.08 o 
  -5   9   5       20.13       16.73      3.24 o 
  -3   9   5      100.87       99.69      4.52 o 
  -1   9   5       99.17       98.73      5.78 o 
   1   9   5       27.45       31.35      4.03 o 
   3   9   5       98.03       93.19      5.08 o 
   5   9   5        9.34        2.58      2.14 o 
  -6  10   5        4.84        0.35      3.74 o 
  -4  10   5      151.37      140.63      4.39 o 
  -2  10   5      176.58      179.58      5.36 o 
   0  10   5      547.58      593.81      8.70 o 
   2  10   5      107.32      100.07      5.01 o 
   4  10   5       23.36       11.34      5.47 o 
   6  10   5        2.22        1.63      5.79 o 
  -5  11   5        5.20        4.39      2.99 o 
  -3  11   5       21.95       16.89      4.00 o 
  -1  11   5       50.04       48.67      5.82 o 
   1  11   5       62.54       57.19      5.10 o 
   3  11   5      126.94      132.24      5.94 o 
   5  11   5        5.81        3.16      4.70 o 
  -4  12   5      123.96      119.74      5.51 o 
  -2  12   5       16.15       16.39      4.76 o 
   0  12   5       27.33       26.95      4.43 o 
   2  12   5        8.34        6.92      4.80 o 
   4  12   5        4.37        2.87      4.60 o 
  -3  13   5      109.48      102.64      4.98 o 
  -1  13   5       41.95       32.60      6.89 o 
   1  13   5       55.94       36.17     15.35 o 
   3  13   5       57.02       48.88      9.57 o 
  -2  14   5        9.01        6.25      4.12 o 
   0  14   5       37.81       23.24     10.73 o 
   2  14   5      178.78      174.22      7.14 o 
  -1  15   5       14.41        5.98      5.38 o 
   1  15   5        8.04        1.85      5.57 o 
  -8   0   6       11.03       11.71      3.50 o 
  -6   0   6      632.03      651.50      9.84 o 
  -4   0   6      866.51      827.08     11.79 o 
  -2   0   6     1420.04     1386.33      8.65 o 
   0   0   6    10312.83    10578.41     70.64 o 
   2   0   6      880.79      795.25     16.28 o 
   4   0   6      190.08      170.19      7.48 o 
   6   0   6       26.92       27.86      7.45 o 
  -7   1   6       11.43       10.52      2.38 o 
  -5   1   6       11.90       11.79      1.90 o 
  -3   1   6      371.90      380.36      3.01 o 
  -1   1   6     2777.00     2710.47     21.49 o 
   1   1   6      589.10      545.79      3.90 o 
   3   1   6      180.29      200.37      5.89 o 
   5   1   6      269.22      267.47      6.43 o 
   7   1   6       17.18        9.00      4.68 o 
  -8   2   6       13.64       11.04      2.79 o 
  -6   2   6       80.04       80.01      3.00 o 
  -4   2   6      410.99      425.70      3.50 o 
  -2   2   6      559.52      616.21      4.89 o 
   0   2   6     3206.31     3112.36     20.91 o 
   2   2   6      372.97      375.23      3.51 o 
   4   2   6      161.54      149.85      6.57 o 
   6   2   6        1.34        2.05      0.97 o 
  -7   3   6        9.27       10.54      2.36 o 
  -5   3   6       37.89       36.50      2.05 o 
  -3   3   6     1661.33     1722.04      9.14 o 
  -1   3   6      532.87      535.44      3.90 o 
   1   3   6      332.56      335.59      3.36 o 
   3   3   6      168.25      171.34     10.71 o 
   5   3   6      148.32      147.93      8.92 o 
   7   3   6       11.76       13.52      5.37 o 
  -8   4   6       37.79       23.39     15.14 o 
  -6   4   6       91.64       90.72      2.99 o 
  -4   4   6      155.48      141.52      2.72 o 
  -2   4   6      125.09      142.87      2.13 o 
   0   4   6      319.53      324.08      4.00 o 
   2   4   6     1886.09     1974.38     14.88 o 
   4   4   6       31.41       41.92      6.83 o 
   6   4   6       50.30       53.10      5.24 o 
  -7   5   6       34.33       41.38      2.68 o 
  -5   5   6      222.35      222.36      3.39 o 
  -3   5   6       86.05       73.21      1.95 o 
  -1   5   6      435.63      470.26      4.53 o 
   1   5   6      443.99      437.68      5.86 o 
   3   5   6      234.84      229.33      5.43 o 
   5   5   6      286.82      278.17     10.96 o 
   7   5   6        4.09        2.23      5.23 o 
  -6   6   6       20.56       25.62      2.63 o 
  -4   6   6       59.01       63.17      2.82 o 
  -2   6   6       15.10       15.28      2.64 o 
   0   6   6      112.82      100.92      3.33 o 
   2   6   6       39.67       36.01      4.40 o 
   4   6   6      428.01      369.97      6.22 o 
   6   6   6       46.71       21.99     26.00 o 
  -7   7   6        4.22        2.20      2.40 o 
  -5   7   6      121.16      124.00      4.63 o 
  -3   7   6      508.41      521.20      5.40 o 
  -1   7   6      376.84      397.07      7.45 o 
   1   7   6      667.35      680.14      7.60 o 
   3   7   6      341.46      337.58      6.53 o 
   5   7   6       21.48        6.46      6.01 o 
  -6   8   6       62.53       78.70      3.61 o 
  -4   8   6      302.43      290.64      4.48 o 
  -2   8   6       85.05       86.24      3.51 o 
   0   8   6      198.74      184.21      5.60 o 
   2   8   6      222.17      245.49      5.84 o 
   4   8   6      392.42      387.07      7.94 o 
   6   8   6       13.71       18.04      7.62 o 
  -5   9   6       39.41       47.40      3.24 o 
  -3   9   6       22.71       20.22      3.31 o 
  -1   9   6      221.96      227.15      5.29 o 
   1   9   6      195.38      171.36      6.25 o 
   3   9   6      241.18      238.98      6.59 o 
   5   9   6        4.90        1.07      4.41 o 
  -6  10   6       23.98       23.82      6.15 o 
  -4  10   6        1.52       -0.23      2.36 o 
  -2  10   6        4.27        4.22      3.37 o 
   0  10   6      185.27      184.87      5.57 o 
   2  10   6      140.29      131.72      5.27 o 
   4  10   6        2.15        1.54      4.05 o 
  -5  11   6       26.23       30.06      3.12 o 
  -3  11   6      120.76      113.79      4.79 o 
  -1  11   6       34.46       37.98      3.97 o 
   1  11   6      104.05      104.50      5.08 o 
   3  11   6      209.92      212.60      7.27 o 
   5  11   6        4.08        1.10      5.66 o 
  -4  12   6       46.84       40.09      6.26 o 
  -2  12   6        8.70        7.12      3.51 o 
   0  12   6       48.13       58.54      7.02 o 
   2  12   6      115.93      124.26      6.41 o 
   4  12   6       81.66       85.49      9.22 o 
  -3  13   6       26.79       31.51      4.68 o 
  -1  13   6        4.92        1.85      3.91 o 
   1  13   6       37.41       41.67      8.83 o 
   3  13   6       17.53        7.37      5.51 o 
  -2  14   6        5.29        3.10      4.45 o 
   0  14   6       29.27       13.24      9.19 o 
   2  14   6       37.44       20.14     11.29 o 
  -1  15   6        4.53        0.16      4.47 o 
   1  15   6       12.03        3.14      5.68 o 
  -7   1   7      108.67      110.06      3.19 o 
  -5   1   7      139.30      137.80      2.49 o 
  -3   1   7     1089.40     1168.74      6.52 o 
  -1   1   7     5631.01     5937.57     91.48 o 
   1   1   7     3795.28     3645.14     17.75 o 
   3   1   7      328.01      384.35      4.83 o 
   5   1   7      263.14      261.79      7.07 o 
   7   1   7       34.75       16.41     10.17 o 
  -8   2   7       11.54       11.90      2.87 o 
  -6   2   7        0.97        1.99      1.70 o 
  -4   2   7      386.01      422.17      3.29 o 
  -2   2   7      719.00      706.90      6.03 o 
   0   2   7     1144.05     1114.82      7.42 o 
   2   2   7      566.15      581.09      5.02 o 
   4   2   7       53.29       47.58      5.77 o 
   6   2   7       35.97       23.91      6.57 o 
  -7   3   7      114.29      120.64      3.52 o 
  -5   3   7       62.29       61.55      2.06 o 
  -3   3   7       28.36       30.18      1.54 o 
  -1   3   7     1219.44     1200.67      6.85 o 
   1   3   7      481.33      496.35      5.06 o 
   3   3   7       26.39       32.22      4.68 o 
   5   3   7      242.50      218.48     15.43 o 
   7   3   7       27.66       17.78      5.74 o 
  -8   4   7       37.60       19.89     15.76 o 
  -6   4   7      218.02      218.19      4.94 o 
  -4   4   7       82.42       82.44      1.93 o 
  -2   4   7      216.87      216.83      3.64 o 
   0   4   7     1108.44     1083.99      7.53 o 
   2   4   7      166.84      160.49      2.90 o 
   4   4   7      133.79      139.38      8.58 o 
   6   4   7       11.73       13.74      2.65 o 
  -7   5   7       32.43       30.83      7.36 o 
  -5   5   7      366.75      375.43      4.01 o 
  -3   5   7      200.20      191.13      2.70 o 
  -1   5   7      941.39      878.99      7.08 o 
   1   5   7     1000.53     1018.55      9.16 o 
   3   5   7       60.82       67.14      3.49 o 
   5   5   7      100.14      117.24      7.99 o 
   7   5   7       14.42       10.89      6.13 o 
  -6   6   7       53.99       52.59      2.35 o 
  -4   6   7      306.16      316.70      5.37 o 
  -2   6   7      262.88      271.58      3.78 o 
   0   6   7       45.54       58.38      2.76 o 
   2   6   7     1221.01     1262.36     11.49 o 
   4   6   7       94.11       82.61      3.24 o 
   6   6   7       95.62      101.21     10.39 o 
  -7   7   7        6.33        2.54      4.39 o 
  -5   7   7      103.09       97.60      3.31 o 
  -3   7   7       44.57       44.06      2.44 o 
  -1   7   7      483.35      503.94      6.11 o 
   1   7   7      145.91      143.48      4.74 o 
   3   7   7      264.39      267.48      6.53 o 
   5   7   7      166.44      164.18     10.79 o 
  -6   8   7       21.57       15.81      3.39 o 
  -4   8   7        9.43        6.30      1.80 o 
  -2   8   7       15.79       20.50      3.08 o 
   0   8   7      132.26      133.44      4.16 o 
   2   8   7      636.77      632.99      9.00 o 
   4   8   7       15.32        8.57      4.86 o 
   6   8   7       54.50       40.58     31.67 o 
  -5   9   7       88.54       84.20      3.65 o 
  -3   9   7       47.62       48.82      3.92 o 
  -1   9   7      310.43      327.11      6.53 o 
   1   9   7      194.21      204.18      5.47 o 
   3   9   7       10.07        3.57      4.59 o 
   5   9   7       10.68        2.70      4.45 o 
  -6  10   7       15.47        0.44      3.86 o 
  -4  10   7       44.80       45.19      3.75 o 
  -2  10   7       12.66       12.10      4.03 o 
   0  10   7      116.78      131.89      5.02 o 
   2  10   7      108.95      102.63      5.93 o 
   4  10   7       34.77       41.64      9.27 o 
  -5  11   7        7.01        2.78      2.34 o 
  -3  11   7       56.04       66.37      4.13 o 
  -1  11   7      550.49      553.43     10.69 o 
   1  11   7       49.47       52.07      4.91 o 
   3  11   7       31.16       15.63      9.54 o 
   5  11   7       23.87       13.65      8.08 o 
  -4  12   7        9.67        7.98      2.79 o 
  -2  12   7       21.68       21.72      3.69 o 
   0  12   7       36.21       37.47      5.57 o 
   2  12   7        6.78        4.05      4.50 o 
   4  12   7       11.95        6.70      5.67 o 
  -3  13   7       10.76       15.47      4.14 o 
  -1  13   7      176.04      194.20      7.05 o 
   1  13   7        3.24        1.45      4.06 o 
   3  13   7        1.01        1.51      4.57 o 
  -2  14   7       88.25       89.41      5.61 o 
   0  14   7       23.37        7.28      5.26 o 
   2  14   7       44.16       39.80     10.03 o 
  -1  15   7        0.05        0.01      3.62 o 
   1  15   7       12.44        2.20      5.52 o 
  -8   0   8        4.91        6.47      3.42 o 
  -6   0   8       45.24       42.57      3.52 o 
  -4   0   8     1627.04     1662.44     14.49 o 
  -2   0   8      660.41      692.58      5.51 o 
   0   0   8     1846.76     1714.13     11.12 o 
   2   0   8      219.55      230.32      3.80 o 
   4   0   8      718.71      706.41     21.47 o 
   6   0   8       76.01       68.20      7.53 o 
  -7   1   8        5.48        6.47      2.18 o 
  -5   1   8        0.17        0.14      1.13 o 
  -3   1   8      542.15      564.01      3.90 o 
  -1   1   8     1337.98     1359.91      7.08 o 
   1   1   8     1066.26     1095.89      6.52 o 
   3   1   8       86.39       95.33      3.16 o 
   5   1   8      166.32      157.92      7.14 o 
   7   1   8       21.36       14.63      7.78 o 
  -8   2   8       24.74       24.66      5.27 o 
  -6   2   8       78.42       74.17      2.20 o 
  -4   2   8      425.41      413.80      3.40 o 
  -2   2   8      333.82      322.19      3.19 o 
   0   2   8     2533.79     2504.18     13.19 o 
   2   2   8      637.74      690.66      8.01 o 
   4   2   8      368.35      369.56     10.74 o 
   6   2   8       18.83       11.62      6.35 o 
  -7   3   8        1.64        1.55      2.41 o 
  -5   3   8       25.49       25.78      1.50 o 
  -3   3   8        0.89        2.82      1.85 o 
  -1   3   8     2289.64     2260.06     15.83 o 
   1   3   8     1179.71     1201.38     13.79 o 
   3   3   8      136.10      143.50      7.95 o 
   5   3   8      376.55      369.02     12.18 o 
   7   3   8        1.38        3.49      4.93 o 
  -8   4   8        9.95        2.04      4.31 o 
  -6   4   8      140.04      148.31      4.14 o 
  -4   4   8        9.66       12.86      1.80 o 
  -2   4   8      409.74      456.09      3.32 o 
   0   4   8     1916.87     1929.61     12.32 o 
   2   4   8       10.96        9.21      2.12 o 
   4   4   8      162.50      181.48      8.04 o 
   6   4   8       66.23       31.06     18.46 o 
  -7   5   8       16.92        9.92      4.48 o 
  -5   5   8       19.43       18.00      1.92 o 
  -3   5   8      164.07      177.36      2.42 o 
  -1   5   8     1242.37     1254.56      8.58 o 
   1   5   8     1006.44      963.64      8.95 o 
   3   5   8        0.22        0.96      1.68 o 
   5   5   8       99.69      113.82      9.73 o 
   7   5   8       12.46        7.35      6.86 o 
  -6   6   8       84.71       81.33      2.79 o 
  -4   6   8      269.13      275.24      6.89 o 
  -2   6   8      332.49      315.30      3.78 o 
   0   6   8      162.46      153.51      3.54 o 
   2   6   8      248.03      236.60      5.60 o 
   4   6   8       15.85       12.21      2.28 o 
   6   6   8      103.59      124.99      9.12 o 
  -7   7   8       18.89       20.93     13.56 o 
  -5   7   8       10.79        7.51      1.53 o 
  -3   7   8      163.68      165.96      3.05 o 
  -1   7   8       49.46       58.18      2.76 o 
   1   7   8      897.50      924.30      9.34 o 
   3   7   8       24.30       22.65      4.28 o 
   5   7   8       60.47       68.97      7.85 o 
  -6   8   8       25.04       20.80      9.08 o 
  -4   8   8       50.38       47.88      2.80 o 
  -2   8   8      246.61      260.30      4.32 o 
   0   8   8      359.41      359.56      6.48 o 
   2   8   8       69.29       77.67      4.82 o 
   4   8   8       27.97       14.54      7.96 o 
   6   8   8       30.41       -1.23      7.28 o 
  -5   9   8        9.15        4.35      2.87 o 
  -3   9   8      307.85      332.44      7.73 o 
  -1   9   8      101.63      109.99      4.61 o 
   1   9   8       13.90       15.56      4.06 o 
   3   9   8       75.72       65.14     13.59 o 
   5   9   8       17.57        7.53      5.45 o 
  -6  10   8        2.55        0.22      3.92 o 
  -4  10   8       35.29       35.35      2.52 o 
  -2  10   8      151.45      153.76      4.08 o 
   0  10   8       31.16       29.96      5.28 o 
   2  10   8       22.52       17.58      4.13 o 
   4  10   8       56.25       50.59      6.53 o 
  -5  11   8       14.31       11.39      5.19 o 
  -3  11   8      124.46      123.34      4.46 o 
  -1  11   8       97.66      108.95      5.03 o 
   1  11   8        1.19        0.95      3.36 o 
   3  11   8       84.38       75.28      8.32 o 
   5  11   8        8.28        1.00      4.88 o 
  -4  12   8       65.18       62.71      3.39 o 
  -2  12   8       33.62       34.43      3.69 o 
   0  12   8       88.54       81.58     16.91 o 
   2  12   8       29.40       29.49      5.48 o 
   4  12   8        5.24        2.16      4.88 o 
  -3  13   8        2.34        4.14      3.05 o 
  -1  13   8       26.95       23.39      4.71 o 
   1  13   8       44.06       34.95     15.31 o 
   3  13   8        0.06       -0.42      4.89 o 
  -2  14   8       11.28       10.07      4.83 o 
   0  14   8       50.24       34.54     14.85 o 
   2  14   8      107.60      109.60      7.36 o 
  -1  15   8        9.62       -0.48      4.34 o 
  -7   1   9      100.21       92.07      2.98 o 
  -5   1   9      214.92      209.03      2.92 o 
  -3   1   9       83.09      100.00      1.58 o 
  -1   1   9     1009.56      905.51      5.49 o 
   1   1   9      227.81      237.78      2.73 o 
   3   1   9      846.26      852.95      8.18 o 
   5   1   9       71.95       76.19      5.45 o 
   7   1   9        0.26       -1.02      5.12 o 
  -8   2   9       17.30        8.42      6.52 o 
  -6   2   9        3.82        3.48      1.73 o 
  -4   2   9      622.76      618.08      8.00 o 
  -2   2   9      330.99      326.40      3.41 o 
   0   2   9     3231.15     3316.58     15.77 o 
   2   2   9      143.80      156.60      3.51 o 
   4   2   9      371.88      388.57      5.19 o 
   6   2   9       21.70       12.02      6.86 o 
  -7   3   9        0.27       -0.09      1.43 o 
  -5   3   9      172.80      176.94      2.99 o 
  -3   3   9       58.75       56.60      4.48 o 
  -1   3   9     1833.60     1834.03      9.74 o 
   1   3   9      163.65      184.76      3.35 o 
   3   3   9      247.54      215.00      7.30 o 
   5   3   9      610.25      632.66     34.91 o 
   7   3   9       10.00        5.83      5.35 o 
  -6   4   9       71.60       70.82      2.32 o 
  -4   4   9       57.38       64.76      4.51 o 
  -2   4   9     1016.31      998.43      8.55 o 
   0   4   9     1312.66     1304.06      9.93 o 
   2   4   9     1229.51     1263.82     10.27 o 
   4   4   9       34.44       39.23      7.62 o 
   6   4   9       10.65        3.90      6.93 o 
  -7   5   9       22.52       14.76      7.15 o 
  -5   5   9      106.80       97.11      3.90 o 
  -3   5   9      128.22      134.69      4.10 o 
  -1   5   9      184.83      177.59      2.60 o 
   1   5   9      553.78      562.12      5.59 o 
   3   5   9       16.64       21.99      2.20 o 
   5   5   9      111.09      125.57     11.52 o 
  -6   6   9       66.91       81.70      4.68 o 
  -4   6   9       64.22       59.28      2.24 o 
  -2   6   9      228.68      239.92      3.26 o 
   0   6   9       27.24       32.41      2.52 o 
   2   6   9      246.50      248.90      5.68 o 
   4   6   9      132.01      117.89      6.23 o 
   6   6   9      111.14      131.15      9.62 o 
  -7   7   9       27.37       -0.43      4.38 o 
  -5   7   9       25.45       21.87      2.46 o 
  -3   7   9      494.36      467.00      4.44 o 
  -1   7   9      195.15      184.51      4.46 o 
   1   7   9       19.96       24.12      3.28 o 
   3   7   9       98.18       97.07      2.97 o 
   5   7   9      102.75      103.21      8.64 o 
  -6   8   9       21.12        6.82      3.96 o 
  -4   8   9      158.65      150.48      3.62 o 
  -2   8   9      310.57      301.81      5.00 o 
   0   8   9       26.86       29.03      3.17 o 
   2   8   9       51.32       54.99      5.09 o 
   4   8   9        7.07        5.21      1.79 o 
   6   8   9       22.97        2.50      7.72 o 
  -5   9   9      128.51      134.95      5.34 o 
  -3   9   9      118.98      118.46      3.61 o 
  -1   9   9      245.92      222.55      5.48 o 
   1   9   9      124.76      123.07      4.58 o 
   3   9   9        3.51        3.91      4.02 o 
   5   9   9        8.05       -0.54      7.74 o 
  -6  10   9       14.58        0.54      4.29 o 
  -4  10   9       21.73       23.75      2.10 o 
  -2  10   9      106.61      109.25      3.74 o 
   0  10   9       82.39       93.24      4.71 o 
   2  10   9       19.88       16.54      4.18 o 
   4  10   9       45.85       38.08     15.28 o 
  -5  11   9        5.56        5.05      4.75 o 
  -3  11   9       26.72       30.53      2.89 o 
  -1  11   9       47.98       55.55      4.11 o 
   1  11   9      114.94      122.62      5.50 o 
   3  11   9        5.48        2.62      4.79 o 
  -4  12   9        5.70        3.32      2.98 o 
  -2  12   9       49.74       56.93      4.23 o 
   0  12   9       22.03       21.75      4.68 o 
   2  12   9      169.99      171.30      6.43 o 
   4  12   9       23.78       14.00      8.27 o 
  -3  13   9        2.82        2.89      2.87 o 
  -1  13   9      101.89      113.26      5.74 o 
   1  13   9       42.57       46.19      5.77 o 
   3  13   9       12.74        9.63      7.11 o 
  -2  14   9       41.70       39.37      5.09 o 
   0  14   9       23.89       10.99      6.67 o 
   2  14   9       19.14       13.81      5.47 o 
  -8   0  10       37.94       48.03      7.91 o 
  -6   0  10      184.88      190.39      6.05 o 
  -4   0  10      636.86      661.59      6.20 o 
  -2   0  10      571.75      604.69      4.99 o 
   0   0  10      626.39      649.18      7.32 o 
   2   0  10     1214.43     1198.57     12.63 o 
   4   0  10      605.95      670.95     25.61 o 
   6   0  10      108.79      132.56     10.76 o 
  -7   1  10        4.02        2.86      2.46 o 
  -5   1  10       19.30       21.19      1.38 o 
  -3   1  10      581.00      601.86      4.82 o 
  -1   1  10      748.20      754.48      4.76 o 
   1   1  10      362.94      358.32      3.47 o 
   3   1  10       56.36       60.12      2.17 o 
   5   1  10        2.69       -0.26      3.74 o 
   7   1  10       14.55       11.20      6.67 o 
  -8   2  10       38.57       42.17      4.91 o 
  -6   2  10      114.06      110.58      3.82 o 
  -4   2  10      376.53      393.40      4.72 o 
  -2   2  10      629.56      627.36      5.07 o 
   0   2  10      110.84      128.73      1.97 o 
   2   2  10      537.76      542.25      5.36 o 
   4   2  10      499.08      514.08      6.65 o 
   6   2  10       21.73       12.03      7.66 o 
  -7   3  10        4.54        4.58      3.74 o 
  -5   3  10       37.99       35.38      1.42 o 
  -3   3  10      338.82      347.71      5.35 o 
  -1   3  10      416.34      425.88      3.46 o 
   1   3  10       70.58       67.52      2.67 o 
   3   3  10       94.35      101.28      3.65 o 
   5   3  10      104.82      102.99      3.42 o 
  -6   4  10        8.44        6.46      1.20 o 
  -4   4  10      491.40      465.49      6.46 o 
  -2   4  10      243.55      226.08      5.12 o 
   0   4  10      226.90      212.62      3.47 o 
   2   4  10      676.17      658.71      7.41 o 
   4   4  10      265.45      251.30      8.93 o 
   6   4  10       22.68       11.81      7.60 o 
  -7   5  10       28.47       35.76      4.57 o 
  -5   5  10      126.86      137.20      4.92 o 
  -3   5  10      319.07      304.99      5.14 o 
  -1   5  10      132.44      130.79      3.33 o 
   1   5  10      352.88      320.91      6.40 o 
   3   5  10      246.25      243.45     11.94 o 
   5   5  10      124.43      118.52     11.80 o 
  -6   6  10       23.04       26.06      3.58 o 
  -4   6  10       28.30       25.15      6.32 o 
  -2   6  10      414.03      392.12      3.87 o 
   0   6  10       24.40       17.45      2.24 o 
   2   6  10       72.00       72.85      3.97 o 
   4   6  10       73.46       75.24      9.51 o 
   6   6  10       22.06        1.90      7.16 o 
  -7   7  10        0.68        0.28      3.49 o 
  -5   7  10       39.45       42.91      4.19 o 
  -3   7  10       14.59       12.99      1.09 o 
  -1   7  10       28.84       27.74      2.12 o 
   1   7  10       33.22       42.98      2.98 o 
   3   7  10       47.59       42.39      3.17 o 
   5   7  10       22.79       -0.36      6.01 o 
  -6   8  10       29.12       26.18     12.26 o 
  -4   8  10       10.09       11.13      1.91 o 
  -2   8  10      119.84      113.71      3.12 o 
   0   8  10       66.23       60.45      3.60 o 
   2   8  10      314.49      316.07     13.09 o 
   4   8  10       44.78       11.79     11.43 o 
  -5   9  10       19.78        9.39      5.88 o 
  -3   9  10        9.01        7.73      1.83 o 
  -1   9  10       22.86       23.87      2.78 o 
   1   9  10       87.92       90.40      4.56 o 
   3   9  10      120.52      102.76      5.33 o 
   5   9  10       21.95       -2.27      7.12 o 
  -6  10  10        2.84       -0.80      4.81 o 
  -4  10  10       10.09       13.18      3.03 o 
  -2  10  10      108.43      110.17      3.64 o 
   0  10  10       27.00       24.30      4.22 o 
   2  10  10        0.53        1.97      3.67 o 
   4  10  10       13.06        6.50      6.00 o 
  -5  11  10        9.79        0.90      4.06 o 
  -3  11  10       83.36       82.37      3.85 o 
  -1  11  10       32.22       32.31      3.53 o 
   1  11  10      136.13      130.34      5.40 o 
   3  11  10       10.21        9.82      4.72 o 
  -4  12  10       26.42       16.75      5.33 o 
  -2  12  10       29.78       26.43      3.78 o 
   0  12  10       71.93       84.79      5.73 o 
   2  12  10        5.80        3.99      5.32 o 
  -3  13  10        9.26        8.52      3.29 o 
  -1  13  10       10.06       12.23      3.81 o 
   1  13  10       22.70       23.04      5.46 o 
   3  13  10       13.37       12.11      5.48 o 
  -2  14  10        5.22        3.76      3.52 o 
   0  14  10       30.42       30.98      8.38 o 
  -7   1  11      106.48      105.66      4.77 o 
  -5   1  11      222.67      219.28      3.06 o 
  -3   1  11      222.79      220.96      3.03 o 
  -1   1  11      323.64      332.09      3.13 o 
   1   1  11      134.62      137.75      2.36 o 
   3   1  11     1620.47     1620.85     22.39 o 
   5   1  11       88.12       96.45      6.09 o 
  -6   2  11       91.94       81.80      4.29 o 
  -4   2  11      237.79      241.77      3.68 o 
  -2   2  11     1167.22     1069.64      7.41 o 
   0   2  11      119.48      137.37      2.25 o 
   2   2  11     1474.22     1448.51     10.41 o 
   4   2  11        5.80        5.91      1.51 o 
   6   2  11       53.50       63.79      6.08 o 
  -7   3  11       29.64       28.49     10.40 o 
  -5   3  11       89.64       83.73      3.53 o 
  -3   3  11      474.17      469.79      5.58 o 
  -1   3  11     1160.00     1160.79      7.26 o 
   1   3  11      397.35      394.56      4.32 o 
   3   3  11      708.68      721.22      8.91 o 
   5   3  11       33.62       28.21      8.26 o 
  -6   4  11        2.14        2.87      2.59 o 
  -4   4  11      140.41      147.88      4.71 o 
  -2   4  11      960.36     1001.91      9.03 o 
   0   4  11       27.75       24.58      2.26 o 
   2   4  11      650.01      664.93      7.31 o 
   4   4  11      429.24      432.10     12.82 o 
   6   4  11       16.83        8.17      5.30 o 
  -7   5  11       16.73        9.96      4.76 o 
  -5   5  11       91.74       83.80      6.28 o 
  -3   5  11        3.64        4.66      3.25 o 
  -1   5  11      578.12      582.37      6.22 o 
   1   5  11      293.21      298.28      5.37 o 
   3   5  11       50.68       47.65      3.29 o 
   5   5  11      125.49      134.62     16.05 o 
  -6   6  11        1.57       -1.54      3.25 o 
  -4   6  11      184.99      193.71      4.81 o 
  -2   6  11      944.47      976.94      7.98 o 
   0   6  11       21.96       23.49      2.24 o 
   2   6  11      968.02      954.65     10.42 o 
   4   6  11        0.95        2.00      7.38 o 
   6   6  11        3.91        3.88      8.86 o 
  -7   7  11        7.27        0.98      3.77 o 
  -5   7  11       43.21       48.34      4.04 o 
  -3   7  11      490.37      492.75      8.05 o 
  -1   7  11      192.01      185.96      3.58 o 
   1   7  11      545.12      528.55      6.15 o 
   3   7  11       61.54       57.76      4.19 o 
   5   7  11       34.39       -0.61     10.02 o 
  -6   8  11        0.45        0.07      3.05 o 
  -4   8  11       49.53       48.03      4.66 o 
  -2   8  11      263.74      266.67      5.13 o 
   0   8  11      163.42      156.46      4.45 o 
   2   8  11       41.66       48.94      3.99 o 
   4   8  11       67.06       70.93     21.61 o 
  -5   9  11       14.12        7.57      5.38 o 
  -3   9  11      154.45      135.53      5.21 o 
  -1   9  11      156.41      148.18      5.40 o 
   1   9  11       39.15       39.24      4.66 o 
   3   9  11       53.19       48.38      4.66 o 
   5   9  11       14.14        0.22      6.50 o 
  -4  10  11       17.35        3.94      4.12 o 
  -2  10  11      140.90      141.84      3.81 o 
   0  10  11      416.16      427.44      9.32 o 
   2  10  11        4.39        6.23      4.40 o 
   4  10  11       12.36        5.92      5.88 o 
  -5  11  11       16.68        5.21      5.09 o 
  -3  11  11       22.71       21.19      2.58 o 
  -1  11  11       53.24       57.17      3.78 o 
   1  11  11       65.56       63.77      4.73 o 
   3  11  11       27.57       25.03      4.13 o 
  -4  12  11        3.99        5.72      5.53 o 
  -2  12  11        5.12        2.63      3.07 o 
   0  12  11       11.44       11.13      3.82 o 
   2  12  11      109.46      111.30      7.07 o 
  -3  13  11        0.77        2.11      6.03 o 
  -1  13  11       30.81       25.59      4.16 o 
   1  13  11       51.74       56.26      5.99 o 
  -2  14  11        5.26        1.16      3.24 o 
   0  14  11       13.43       15.37      4.70 o 
  -6   0  12       47.83       49.72      2.14 o 
  -4   0  12       94.76       96.26      2.07 o 
  -2   0  12      468.78      490.86      4.72 o 
   0   0  12      827.10      836.66      8.86 o 
   2   0  12      488.18      472.32      7.14 o 
   4   0  12      159.32      158.65     15.34 o 
   6   0  12        2.79        3.02      6.94 o 
  -7   1  12       18.17        8.29      5.30 o 
  -5   1  12       54.52       50.12      1.82 o 
  -3   1  12       84.72       84.54      2.54 o 
  -1   1  12      444.76      466.97      3.75 o 
   1   1  12       45.13       49.32      2.19 o 
   3   1  12      272.25      263.39      5.55 o 
   5   1  12        3.53        1.50      4.80 o 
  -6   2  12       58.73       61.50      3.78 o 
  -4   2  12        6.49        6.57      2.32 o 
  -2   2  12       69.00       68.86      2.81 o 
   0   2  12      495.38      492.70      3.95 o 
   2   2  12      335.03      328.56      6.04 o 
   4   2  12      102.59       90.25      3.45 o 
   6   2  12       23.69        9.03      7.17 o 
  -7   3  12        9.14        3.32      4.49 o 
  -5   3  12       25.07       19.91      3.15 o 
  -3   3  12      227.51      233.66      4.56 o 
  -1   3  12       59.47       58.71      2.07 o 
   1   3  12      627.41      616.22      5.27 o 
   3   3  12      103.72      102.78      3.46 o 
   5   3  12       19.62       14.26      7.30 o 
  -6   4  12        6.56        6.67      2.76 o 
  -4   4  12       13.12        7.74      3.31 o 
  -2   4  12       69.28       72.99      3.39 o 
   0   4  12       91.23       94.68      2.84 o 
   2   4  12      112.01      107.23      4.11 o 
   4   4  12      329.55      344.97      6.65 o 
   6   4  12       21.90       10.11      8.15 o 
  -7   5  12        3.74        3.91      3.81 o 
  -5   5  12      109.45      111.41      4.84 o 
  -3   5  12     1003.03      995.32     10.28 o 
  -1   5  12      378.61      359.92      4.36 o 
   1   5  12      287.31      277.24      5.28 o 
   3   5  12      325.05      325.74      9.26 o 
   5   5  12        1.65       -0.20      2.18 o 
  -6   6  12        1.02       -0.10      3.38 o 
  -4   6  12       33.10       35.98      4.28 o 
  -2   6  12      335.89      319.04      5.20 o 
   0   6  12       27.90       32.05      3.17 o 
   2   6  12      270.26      253.94      4.82 o 
   4   6  12      169.39      168.90     11.09 o 
  -5   7  12        5.13        0.04      3.13 o 
  -3   7  12       15.30       14.26      3.55 o 
  -1   7  12      817.09      796.60      6.80 o 
   1   7  12      597.55      599.58      7.54 o 
   3   7  12       24.46       28.58      3.64 o 
   5   7  12       10.75        0.61     10.11 o 
  -6   8  12       57.51       55.96     16.38 o 
  -4   8  12       51.17       35.98      7.09 o 
  -2   8  12      118.11      105.09      2.94 o 
   0   8  12      413.56      432.04      5.73 o 
   2   8  12       33.17       26.79      6.04 o 
   4   8  12       32.71       11.63     10.25 o 
  -5   9  12        0.65        0.28      4.26 o 
  -3   9  12        0.50        1.08      1.18 o 
  -1   9  12      126.88      128.34      3.64 o 
   1   9  12      223.84      240.01      5.95 o 
   3   9  12        9.32        5.52      2.79 o 
  -4  10  12       20.42        6.43      5.07 o 
  -2  10  12        6.82        7.12      1.98 o 
   0  10  12       90.06       94.10      3.91 o 
   2  10  12        8.90       12.12      3.59 o 
   4  10  12        6.34        2.39      5.74 o 
  -5  11  12        3.53        0.12      4.02 o 
  -3  11  12       11.03       10.24      6.65 o 
  -1  11  12        6.20        6.82      2.75 o 
   1  11  12       87.68      102.15      6.48 o 
   3  11  12       15.79       10.66      3.45 o 
  -4  12  12       13.70        7.93      5.89 o 
  -2  12  12        5.37        8.73      3.65 o 
   0  12  12       27.35       25.59      4.29 o 
   2  12  12        9.95        7.38      3.48 o 
  -3  13  12        6.22        5.07      5.26 o 
  -1  13  12       44.60       50.77      4.48 o 
   1  13  12       44.23       56.04      5.64 o 
  -7   1  13        2.00       -0.36      4.38 o 
  -5   1  13      216.62      199.97      4.31 o 
  -3   1  13      163.49      162.15      2.68 o 
  -1   1  13      932.32      943.40      6.44 o 
   1   1  13       19.18       18.42      1.91 o 
   3   1  13      584.27      574.31     11.57 o 
   5   1  13       56.23       58.30      5.60 o 
  -6   2  13       41.48       39.11      4.12 o 
  -4   2  13      399.15      390.38      4.80 o 
  -2   2  13      297.39      280.94      3.97 o 
   0   2  13       48.79       49.53      1.96 o 
   2   2  13      582.47      569.26      7.47 o 
   4   2  13      233.72      217.51      6.62 o 
   6   2  13       14.21       10.62      6.10 o 
  -7   3  13        7.07        2.56      4.07 o 
  -5   3  13       90.97       94.43      6.08 o 
  -3   3  13      234.66      231.54      4.67 o 
  -1   3  13       76.48       76.48      2.09 o 
   1   3  13       42.72       38.73      2.38 o 
   3   3  13       66.41       71.02      3.21 o 
   5   3  13       39.76       27.59     14.52 o 
  -6   4  13        9.50       10.08      2.88 o 
  -4   4  13      371.58      382.51      5.64 o 
  -2   4  13      410.43      417.36      7.18 o 
   0   4  13      217.01      210.45      3.78 o 
   2   4  13      532.12      535.18      6.03 o 
   4   4  13      170.21      169.13      4.78 o 
   6   4  13       15.70       10.62      5.84 o 
  -7   5  13       13.56        8.57      3.72 o 
  -5   5  13       32.83       29.02      6.60 o 
  -3   5  13       68.84       70.74      3.75 o 
  -1   5  13      753.58      743.02      5.98 o 
   1   5  13      744.83      777.44     10.63 o 
   3   5  13        4.64        2.70      1.91 o 
   5   5  13       41.63       51.00     17.57 o 
  -6   6  13       62.04       72.61      5.35 o 
  -4   6  13       21.25       18.66      4.88 o 
  -2   6  13      398.73      350.29     10.99 o 
   0   6  13      348.22      337.40      4.88 o 
   2   6  13        3.31        1.94      2.06 o 
   4   6  13      108.51      125.60      8.62 o 
  -5   7  13        0.35        0.60      3.38 o 
  -3   7  13       55.76       57.76      4.88 o 
  -1   7  13      503.65      478.90      7.21 o 
   1   7  13      119.10      121.75      4.62 o 
   3   7  13      222.67      203.54      5.72 o 
   5   7  13       28.93       -1.30      7.21 o 
  -6   8  13       11.27        1.09      5.43 o 
  -4   8  13       90.88       87.11      6.48 o 
  -2   8  13      125.00      125.11      4.88 o 
   0   8  13       85.31       84.03      4.26 o 
   2   8  13       42.86       42.85      3.48 o 
   4   8  13       22.25        8.57      7.13 o 
  -5   9  13        1.54        0.18      3.43 o 
  -3   9  13        4.58        3.47      1.41 o 
  -1   9  13       58.73       59.99      3.05 o 
   1   9  13      123.96      112.46      4.73 o 
   3   9  13      115.19      105.53      8.35 o 
  -4  10  13        6.21        2.74      4.29 o 
  -2  10  13       21.77       20.15      3.15 o 
   0  10  13      249.88      245.12      5.15 o 
   2  10  13        4.36        4.72      2.89 o 
   4  10  13       34.65        0.16      6.80 o 
  -3  11  13       14.00       12.90      4.97 o 
  -1  11  13      160.85      172.89      5.35 o 
   1  11  13        1.83        1.17      3.42 o 
   3  11  13        1.63        1.26      3.06 o 
  -2  12  13       11.69        9.36      3.33 o 
   0  12  13       49.93       49.58      4.41 o 
   2  12  13       16.35       11.87      4.26 o 
  -1  13  13       32.78       22.02      3.67 o 
   1  13  13       49.22       43.20      4.45 o 
  -6   0  14       33.99       34.18      6.16 o 
  -4   0  14      682.87      669.65     20.75 o 
  -2   0  14      982.36     1026.22      8.55 o 
   0   0  14       44.53       40.14      3.09 o 
   2   0  14      338.73      345.16      7.50 o 
   4   0  14        4.16        4.33      5.81 o 
   6   0  14       63.47       90.25     11.85 o 
  -7   1  14       36.65       36.06     24.02 o 
  -5   1  14       57.69       54.80      3.13 o 
  -3   1  14      375.54      382.58      4.42 o 
  -1   1  14      146.43      152.28      2.83 o 
   1   1  14      194.12      195.55      3.04 o 
   3   1  14       49.65       51.96      2.71 o 
   5   1  14       18.76       11.90      7.20 o 
  -6   2  14        7.58        3.01      2.16 o 
  -4   2  14      284.34      293.67      4.57 o 
  -2   2  14      316.84      302.79      5.03 o 
   0   2  14       55.98       54.18      2.01 o 
   2   2  14      191.95      186.11      4.46 o 
   4   2  14       40.41       33.94      2.96 o 
   6   2  14       41.78       44.15     10.02 o 
  -7   3  14        4.81       -2.10      5.29 o 
  -5   3  14      189.81      193.17      4.37 o 
  -3   3  14      126.46      120.03      3.80 o 
  -1   3  14      113.70      113.63      2.42 o 
   1   3  14        6.61        5.77      2.11 o 
   3   3  14      134.69      133.60      4.51 o 
   5   3  14        0.19       -0.76      4.99 o 
  -6   4  14        5.18        7.15      3.23 o 
  -4   4  14       33.58       34.69      3.19 o 
  -2   4  14      136.88      131.55      4.91 o 
   0   4  14       71.65       73.16      2.51 o 
   2   4  14       17.67       19.68      2.06 o 
   4   4  14       28.40       27.84      4.37 o 
  -7   5  14        8.30        4.10      3.44 o 
  -5   5  14      252.26      257.57      6.28 o 
  -3   5  14       48.33       55.93      3.57 o 
  -1   5  14      273.89      272.01      3.63 o 
   1   5  14      988.00      973.87      9.00 o 
   3   5  14       78.92       73.40      2.96 o 
   5   5  14       32.33       21.58      8.71 o 
  -6   6  14       33.61       29.47      6.56 o 
  -4   6  14       91.00       96.05      5.02 o 
  -2   6  14       23.00       20.58      1.34 o 
   0   6  14      351.40      344.53      6.24 o 
   2   6  14      318.87      330.88      8.12 o 
   4   6  14       75.41       79.52      5.92 o 
  -5   7  14       12.40       16.83      4.28 o 
  -3   7  14       93.04       98.39      4.56 o 
  -1   7  14      100.30       93.70      3.76 o 
   1   7  14       25.70       23.89      3.21 o 
   3   7  14       59.04       54.45      4.11 o 
   5   7  14        2.11       -2.18      7.29 o 
  -6   8  14       23.38       12.74      6.66 o 
  -4   8  14       13.81        7.03      5.56 o 
  -2   8  14      212.09      199.72      4.42 o 
   0   8  14      684.32      684.88      8.32 o 
   2   8  14       48.55       46.09      4.46 o 
   4   8  14       26.47       11.23     13.26 o 
  -5   9  14       11.76        1.44      4.33 o 
  -3   9  14       35.03       45.18      5.17 o 
  -1   9  14      210.46      178.36      4.46 o 
   1   9  14       45.24       51.71      3.95 o 
   3   9  14       12.83       11.68      4.13 o 
  -4  10  14       42.51       37.49     14.88 o 
  -2  10  14       24.88       22.27      2.04 o 
   0  10  14       24.69       21.13      3.88 o 
   2  10  14       55.31       55.08      4.19 o 
  -3  11  14        3.07        1.51      5.25 o 
  -1  11  14       74.41       78.12      4.06 o 
   1  11  14        2.12       -0.08      2.85 o 
   3  11  14       17.62       11.18      6.29 o 
  -2  12  14       21.01       12.73      5.19 o 
   0  12  14       60.10       58.38      4.50 o 
   2  12  14        3.61        6.82      4.09 o 
  -1  13  14        6.51        4.01      3.16 o 
  -7   1  15        0.89        0.23      5.43 o 
  -5   1  15      116.73      117.98      4.89 o 
  -3   1  15      153.00      150.63      2.66 o 
  -1   1  15      132.89      121.64      3.48 o 
   1   1  15      291.51      294.68      5.05 o 
   3   1  15       39.30       31.26      2.51 o 
   5   1  15       12.06        7.33      5.44 o 
  -6   2  15        5.76       -0.94      5.01 o 
  -4   2  15      508.08      536.57      9.38 o 
  -2   2  15       43.16       42.56      2.12 o 
   0   2  15       94.03       88.56      2.47 o 
   2   2  15      307.75      309.80      5.99 o 
   4   2  15       16.40       13.60      3.45 o 
  -7   3  15        2.70        1.76      5.57 o 
  -5   3  15      200.23      212.28      4.30 o 
  -3   3  15       39.31       41.89      3.34 o 
  -1   3  15       44.25       51.79      2.23 o 
   1   3  15      617.80      625.53      6.01 o 
   3   3  15        7.24        5.40      3.32 o 
   5   3  15       39.53       20.15     11.38 o 
  -6   4  15       23.74       24.95      3.50 o 
  -4   4  15      253.73      253.55      4.96 o 
  -2   4  15      342.67      348.78      5.86 o 
   0   4  15      120.29      110.59      2.80 o 
   2   4  15      175.47      173.92      3.76 o 
   4   4  15        9.36        9.89      2.82 o 
  -5   5  15       86.75       85.82      4.26 o 
  -3   5  15       41.14       41.66      4.14 o 
  -1   5  15      104.14      109.11      2.83 o 
   1   5  15      225.91      223.26      3.84 o 
   3   5  15       89.97       88.47      5.56 o 
   5   5  15       19.27        7.41      7.81 o 
  -6   6  15       20.84       18.63      3.76 o 
  -4   6  15       10.79        4.67      3.42 o 
  -2   6  15       21.94       21.29      3.49 o 
   0   6  15       18.10       20.97      3.03 o 
   2   6  15        9.18        9.14      3.05 o 
   4   6  15       26.70       15.96      7.56 o 
  -5   7  15       30.32       38.47      4.45 o 
  -3   7  15       10.18       13.77      5.14 o 
  -1   7  15       87.15       87.16      3.62 o 
   1   7  15        3.87        2.74      2.63 o 
   3   7  15       20.39       20.85      2.33 o 
  -4   8  15       13.30        7.72      4.52 o 
  -2   8  15       26.92       24.72      1.79 o 
   0   8  15      127.48      135.60      4.78 o 
   2   8  15      132.81      127.07      7.40 o 
   4   8  15       17.23       11.57      5.75 o 
  -5   9  15        1.13       -0.76      3.85 o 
  -3   9  15       15.04       15.65      4.64 o 
  -1   9  15        4.22        3.63      3.05 o 
   1   9  15       52.13       49.91      3.57 o 
   3   9  15       12.14        9.36      5.67 o 
  -4  10  15       68.57       75.10      6.77 o 
  -2  10  15       18.12       15.98      4.62 o 
   0  10  15       81.79       88.99      4.12 o 
   2  10  15       21.71       16.77      3.86 o 
  -3  11  15       14.33        7.11      5.30 o 
  -1  11  15       84.99       93.73      7.10 o 
   1  11  15       72.78       80.16      6.06 o 
  -2  12  15        2.55        7.23      5.76 o 
   0  12  15       11.64       12.13      3.42 o 
  -6   0  16       52.12       62.58      7.46 o 
  -4   0  16      775.14      787.68     15.89 o 
  -2   0  16      141.70      141.99      3.97 o 
   0   0  16      402.50      394.89      8.67 o 
   2   0  16      171.10      168.87      6.15 o 
   4   0  16       13.05        7.82      7.31 o 
  -7   1  16       15.27        5.56      6.23 o 
  -5   1  16       65.48       70.34      5.45 o 
  -3   1  16      275.04      274.93      3.72 o 
  -1   1  16      148.74      151.08      4.17 o 
   1   1  16       22.61       22.71      2.30 o 
   3   1  16       65.62       68.84      4.97 o 
   5   1  16        0.71       -0.89      5.20 o 
  -6   2  16       42.91       36.46     10.29 o 
  -4   2  16       98.01       92.32      5.54 o 
  -2   2  16        3.69        3.20      1.21 o 
   0   2  16      338.45      322.42      3.94 o 
   2   2  16       30.37       28.24      3.01 o 
   4   2  16       16.11        7.62      6.59 o 
  -5   3  16       39.78       45.73      3.10 o 
  -3   3  16      508.75      513.79      7.21 o 
  -1   3  16       52.14       49.80      2.52 o 
   1   3  16      406.07      413.88      4.95 o 
   3   3  16       31.16       40.18      3.14 o 
   5   3  16       14.56        9.09      5.57 o 
  -6   4  16        8.40        6.61      2.67 o 
  -4   4  16      195.08      207.56      6.02 o 
  -2   4  16      126.66      130.08      4.07 o 
   0   4  16       28.02       32.34      2.21 o 
   2   4  16      215.80      223.66      4.24 o 
   4   4  16        8.89        5.17      3.73 o 
  -5   5  16       24.56       30.12      3.85 o 
  -3   5  16       44.04       40.56      3.53 o 
  -1   5  16       48.59       40.40      2.51 o 
   1   5  16      715.71      688.02      6.78 o 
   3   5  16       24.96       26.96      4.83 o 
  -6   6  16       32.82       34.84      4.27 o 
  -4   6  16        6.96        3.82      3.21 o 
  -2   6  16       79.20       65.67      4.44 o 
   0   6  16       54.82       60.95      3.13 o 
   2   6  16       19.83       18.60      3.27 o 
   4   6  16        5.76        7.30      3.41 o 
  -5   7  16       28.51       40.60      5.12 o 
  -3   7  16        3.24        4.42      4.20 o 
  -1   7  16      143.91      137.34      4.77 o 
   1   7  16       49.46       43.07      3.68 o 
   3   7  16       48.58       53.29      4.49 o 
  -4   8  16        1.71        0.70      3.42 o 
  -2   8  16       99.20       89.18      5.98 o 
   0   8  16      181.72      186.39      4.89 o 
   2   8  16        2.32        3.38      3.70 o 
  -5   9  16       31.63       15.28     10.51 o 
  -3   9  16       17.87       13.96      4.44 o 
  -1   9  16       17.59       16.97      3.43 o 
   1   9  16        1.39        0.06      2.86 o 
   3   9  16       25.64       30.91     15.83 o 
  -4  10  16        8.04        1.87      4.43 o 
  -2  10  16       13.23       12.03      5.56 o 
   0  10  16       20.72       18.63      3.37 o 
   2  10  16       26.28       36.03      5.07 o 
  -3  11  16        3.50        2.95      5.06 o 
  -1  11  16       88.74       88.68      6.31 o 
   1  11  16        2.38        3.56      3.51 o 
   0  12  16        7.76        0.97      3.55 o 
  -5   1  17       66.42       72.64      5.16 o 
  -3   1  17      173.54      162.13      4.84 o 
  -1   1  17      434.14      411.88      4.88 o 
   1   1  17       20.23       26.27      2.66 o 
   3   1  17       54.33       54.92      4.08 o 
   5   1  17       24.52       15.30      7.84 o 
  -6   2  17       33.19       32.03      7.09 o 
  -4   2  17       60.17       57.50      3.70 o 
  -2   2  17       48.09       42.16      2.18 o 
   0   2  17      131.08      122.48      2.87 o 
   2   2  17      225.19      233.21      5.84 o 
   4   2  17       17.66       10.59      6.27 o 
  -5   3  17       52.51       56.64      4.29 o 
  -3   3  17       40.97       42.23      4.11 o 
  -1   3  17       62.25       71.14      2.70 o 
   1   3  17      180.72      194.04      3.87 o 
   3   3  17       50.28       56.14      3.50 o 
  -6   4  17       15.66        8.41     10.52 o 
  -4   4  17       40.34       41.09      3.77 o 
  -2   4  17       30.98       34.10      3.49 o 
   0   4  17      133.63      130.90      3.49 o 
   2   4  17       18.00       14.16      2.43 o 
   4   4  17        7.46        5.82      6.35 o 
  -5   5  17       34.75       36.76      3.91 o 
  -3   5  17       14.24       14.58      3.20 o 
  -1   5  17       10.76        7.71      2.24 o 
   1   5  17       10.01        6.27      2.78 o 
   3   5  17       56.50       68.22      4.97 o 
  -4   6  17       80.56       81.40      4.30 o 
  -2   6  17       81.99       91.17      4.76 o 
   0   6  17      136.07      134.89      3.45 o 
   2   6  17       17.64       15.85      2.58 o 
   4   6  17       80.92       91.15      5.19 o 
  -5   7  17       13.99       13.41      3.96 o 
  -3   7  17       18.77       20.98      4.72 o 
  -1   7  17       27.57       27.14      2.16 o 
   1   7  17       65.43       64.62      3.73 o 
   3   7  17       46.17       50.02      4.41 o 
  -4   8  17       10.65        5.77      4.35 o 
  -2   8  17       29.24       28.64      4.75 o 
   0   8  17      114.21      119.58      4.73 o 
   2   8  17        7.49        5.13      2.78 o 
  -3   9  17       44.27       50.83     11.64 o 
  -1   9  17       43.03       31.38     10.14 o 
   1   9  17        6.57        4.60      3.36 o 
  -2  10  17        6.63        2.70      4.58 o 
   0  10  17        8.45       11.06      3.30 o 
   2  10  17        6.71        3.43      3.10 o 
  -1  11  17       42.98       38.38      5.93 o 
  -6   0  18       28.70       32.76      9.25 o 
  -4   0  18      106.95      107.33      8.99 o 
  -2   0  18      105.60      108.51      3.76 o 
   0   0  18      136.20      134.23      5.44 o 
   2   0  18       75.78       80.58      4.20 o 
   4   0  18      167.99      190.31     13.74 o 
  -5   1  18       31.44       33.80      5.41 o 
  -3   1  18       63.31       62.08      2.90 o 
  -1   1  18       10.52        7.74      1.97 o 
   1   1  18      143.50      145.58      4.27 o 
   3   1  18       76.62       83.06      3.46 o 
  -6   2  18       21.31       31.58      7.52 o 
  -4   2  18      106.73      101.25      3.93 o 
  -2   2  18       93.27       87.14      3.87 o 
   0   2  18        0.43       -0.18      1.76 o 
   2   2  18       44.28       48.92      3.46 o 
   4   2  18       18.21        8.29      6.08 o 
  -5   3  18       25.99       30.37      7.02 o 
  -3   3  18       37.37       39.41      5.69 o 
  -1   3  18       16.62       12.72      1.75 o 
   1   3  18       48.23       47.26      3.10 o 
   3   3  18        6.09        4.66      3.50 o 
  -6   4  18        5.29        3.81      7.97 o 
  -4   4  18       11.73        8.30      3.13 o 
  -2   4  18      119.44      130.40      4.95 o 
   0   4  18       36.04       35.55      2.49 o 
   2   4  18        8.49       10.84      2.42 o 
   4   4  18        8.70        7.87      7.63 o 
  -5   5  18       12.73       10.25      3.50 o 
  -3   5  18       11.07        6.78      4.13 o 
  -1   5  18       45.07       46.23      2.73 o 
   1   5  18       48.21       41.68      3.00 o 
   3   5  18       13.01        8.72      3.91 o 
  -4   6  18       36.60       42.66      4.12 o 
  -2   6  18       67.30       74.57      4.29 o 
   0   6  18        9.32        8.21      2.48 o 
   2   6  18        4.89        2.15      2.23 o 
  -5   7  18       33.77       36.11      4.87 o 
  -3   7  18       18.24       18.38      4.35 o 
  -1   7  18       17.62       18.37      2.49 o 
   1   7  18        6.70        5.43      3.22 o 
   3   7  18       31.82       37.07      7.92 o 
  -4   8  18        5.17       10.51      4.18 o 
  -2   8  18       52.26       49.01      5.69 o 
   0   8  18       45.53       42.50      5.01 o 
   2   8  18        8.02        5.65      2.63 o 
  -3   9  18       74.60       88.39      6.04 o 
  -1   9  18       50.33       56.29      4.98 o 
   1   9  18       11.81        8.65      3.41 o 
  -2  10  18        5.44        4.23      4.49 o 
   0  10  18       37.31       41.32      3.77 o 
  -5   1  19        1.43        0.49      3.92 o 
  -3   1  19       28.39       32.01      5.20 o 
  -1   1  19       72.24       65.27      2.78 o 
   1   1  19      152.11      163.39      3.83 o 
   3   1  19       33.75       41.40      3.07 o 
  -6   2  19        1.10       -0.62      6.04 o 
  -4   2  19       10.50        4.84      2.62 o 
  -2   2  19        0.97        0.21      0.86 o 
   0   2  19      200.55      188.72      4.02 o 
   2   2  19       52.99       50.73      5.15 o 
   4   2  19        3.72        0.54      4.70 o 
  -5   3  19       50.85       51.24      9.36 o 
  -3   3  19        5.99        2.73      2.57 o 
  -1   3  19       20.06       16.38      2.47 o 
   1   3  19       21.54       19.09      2.86 o 
   3   3  19       13.34       15.45      3.45 o 
  -4   4  19       41.69       41.93      3.73 o 
  -2   4  19       95.13       98.12      4.78 o 
   0   4  19      146.23      141.48      4.04 o 
   2   4  19        8.13       10.47      3.56 o 
  -5   5  19        5.41        0.93      3.07 o 
  -3   5  19       42.59       41.16      9.53 o 
  -1   5  19       23.14       27.70      2.55 o 
   1   5  19      101.17      110.05      3.87 o 
   3   5  19       59.18       65.08      6.21 o 
  -4   6  19       12.76       11.06      3.51 o 
  -2   6  19       16.82        9.53      3.82 o 
   0   6  19       13.13        9.83      2.60 o 
   2   6  19       63.65       68.09      4.57 o 
  -3   7  19       59.64       70.94      5.03 o 
  -1   7  19        8.13        4.81      4.34 o 
   1   7  19        7.35        5.21      2.76 o 
  -4   8  19       59.00       65.76      5.84 o 
  -2   8  19       41.90       59.24      5.81 o 
   0   8  19       27.18       17.04      5.08 o 
   2   8  19       28.82       34.02      4.91 o 
  -3   9  19       13.94       10.55      4.73 o 
  -1   9  19       11.69        6.51      4.75 o 
   1   9  19        4.26        7.35      2.89 o 
  -4   0  20       15.34        7.86      8.05 o 
  -2   0  20       15.48        8.78      2.87 o 
   0   0  20      105.86      114.42      6.59 o 
   2   0  20        5.47       12.09      3.31 o 
  -5   1  20       42.91       43.82      6.57 o 
  -3   1  20        0.26       -0.59      1.79 o 
  -1   1  20       12.20        7.87      2.14 o 
   1   1  20       18.30       14.66      2.83 o 
   3   1  20       15.04       23.27      5.22 o 
  -4   2  20       43.00       43.17     31.70 o 
  -2   2  20       95.82       85.51      3.42 o 
   0   2  20       17.50       14.48      3.24 o 
   2   2  20       16.33       23.36      3.59 o 
  -5   3  20       34.55       29.05      9.30 o 
  -3   3  20       32.53       26.43      4.82 o 
  -1   3  20        4.73        2.17      1.68 o 
   1   3  20       78.13       82.33      3.92 o 
   3   3  20       55.90       64.31      5.33 o 
  -4   4  20        3.43        2.93      2.80 o 
  -2   4  20       15.31       12.10      3.62 o 
   0   4  20       32.06       35.67      3.25 o 
   2   4  20       32.62       35.49      4.43 o 
  -3   5  20        1.28       -0.17      2.54 o 
  -1   5  20        5.99        5.57      2.01 o 
   1   5  20        1.53        0.39      2.42 o 
   3   5  20        1.18       -2.57      8.28 o 
  -4   6  20        3.26        4.14      3.71 o 
  -2   6  20       29.68       28.01      8.57 o 
   0   6  20       70.87       82.16      3.52 o 
   2   6  20        0.69       -0.53      2.93 o 
  -3   7  20       22.13       24.18      7.07 o 
  -1   7  20       24.14       15.55      8.03 o 
   1   7  20        1.95        0.45      2.37 o 
  -2   8  20       14.71       15.63      6.24 o 
   0   8  20       72.41       86.32      5.29 o 
  -1   9  20       20.92       10.51      5.50 o 
  -5   1  21       38.66       40.68      8.46 o 
  -3   1  21       24.94        9.10      8.57 o 
  -1   1  21        2.85        2.25      2.12 o 
   1   1  21       55.14       64.23      4.11 o 
   3   1  21       14.54       18.38      5.48 o 
  -4   2  21        2.80        1.09      7.08 o 
  -2   2  21        2.14        1.56      3.02 o 
   0   2  21       49.08       59.29      3.34 o 
   2   2  21       12.59       13.39      4.35 o 
  -3   3  21       19.11        7.31      4.40 o 
  -1   3  21        2.21        5.07      2.79 o 
   1   3  21       27.47       24.30      3.70 o 
  -4   4  21       14.03       10.46      8.47 o 
  -2   4  21        2.36        1.98      3.00 o 
   0   4  21       20.40       14.61      3.04 o 
   2   4  21       24.59       40.28      6.30 o 
  -3   5  21       23.81       23.60      6.78 o 
  -1   5  21       41.70       38.05     14.21 o 
   1   5  21        8.98        8.40      2.79 o 
  -2   6  21        3.70        5.23      3.55 o 
   0   6  21       30.83       20.92      3.71 o 
  -3   7  21       27.47       18.57      5.51 o 
  -1   7  21       19.42       12.37      7.29 o 
   1   7  21        2.84       -0.63      2.66 o 
  -4   0  22       71.37       78.95     16.92 o 
  -2   0  22       12.72       -0.31      6.59 o 
   0   0  22      204.01      231.57      5.91 o 
   2   0  22       19.82       23.08      6.43 o 
  -3   1  22        5.01        2.39      4.71 o 
  -1   1  22       17.68       11.38      3.51 o 
   1   1  22       65.05       77.44      5.65 o 
  -4   2  22       20.65       10.41      9.89 o 
  -2   2  22       10.80        6.15      3.40 o 
   0   2  22       70.67       72.44      3.58 o 
   2   2  22        0.18        0.40      2.62 o 
  -3   3  22       33.68       21.29     18.52 o 
  -1   3  22       14.27       16.33      4.78 o 
   1   3  22       48.75       57.46      4.35 o 
  -2   4  22       34.88       15.65      6.54 o 
   0   4  22        7.54        3.69      2.55 o 
  -3   5  22        4.39        2.28      3.08 o 
  -1   5  22       36.72       43.09      5.81 o 
   1   5  22       14.50       13.03      3.76 o 
  -2   6  22        4.37        6.63      3.98 o 
   0   6  22       29.84       27.48     11.51 o 
  -3   1  23       14.39        6.96      6.19 o 
  -1   1  23       16.70       17.12      5.16 o 
   1   1  23       13.87       12.37      3.27 o 
  -2   2  23       19.14        8.84     10.65 o 
   0   2  23       12.47        6.34      3.08 o 
  -3   3  23        1.26        0.05      5.51 o 
  -1   3  23        7.90        6.98      4.39 o 
   1   3  23       52.98       62.93      4.81 o 
  -2   4  23        2.79        3.65      3.49 o 
   0   4  23        7.79       13.30      5.77 o 
  -1   5  23        3.59        4.84      3.60 o 
  -2   0  24       32.14       56.02     15.93 o 
   0   0  24      182.16      216.95      6.81 o 
  -1   1  24       34.88       40.89      3.63 o 
  -2   2  24       28.84       35.48      6.92 o 
                                                 
